# Supplementary material for: Genome-Wide Identification of the KNOX Gene Family in Japanese Apricot (Prunus mume Sieb. et Zucc.) and Functional Characterization of PmKNAT2 Genes
Source: Genes (Basel). 2023 Apr 18;14(4):939. doi: 10.3390/genes14040939 (PMC10138190; doi:10.3390/genes14040939)
Supplement: Supplementary file 1 [file genes-14-00939-s001.zip]

Archive with 1 entries (1 files):
- genes-2286554-supplementary.pdf
